# Supplementary material for: Characterization and Action Mechanism Analysis of VvmiR156b/c/d-VvSPL9 Module Responding to Multiple-Hormone Signals in the Modulation of Grape Berry Color Formation
Source: Foods. 2021 Apr 19;10(4):896. doi: 10.3390/foods10040896 (PMC8073990; doi:10.3390/foods10040896)
Supplement: Supplementary file 1 [file foods-10-00896-s001.zip]

Archive with 1 entries (1 files):
- foods-1133282-supplementary.pdf
